# Supplementary material for: Identification of Expression Patterns and Potential Prognostic Significance of m5C-Related Regulators in Head and Neck Squamous Cell Carcinoma
Source: Front Oncol. 2021 Apr 12;11:592107. doi: 10.3389/fonc.2021.592107 (PMC8072008; doi:10.3389/fonc.2021.592107)
Supplement: Supplementary file 2 [file Table_1.XLSX]

## Sheet: Sheet1
NSUN5 (T)	NSUN5 (N)	DNMT1 (T)	DNMT1 (N)	DNMT3A (T)	DNMT3A (N)
①Brain:22.93	①Brain:12.95	①Brain:40.64	①Brain:20.24	①Brain:9.01	①Brain:5.47
②Eye:28.41	②Eye:0	②Eye:11.23	②Eye:0	②Eye:6.76	②Eye:0
③Esophagus:28.45	③Esophagus:16.92	③Esophagus:42.45	③Esophagus:25.54	③Esophagus:10.06	③Esophagus:5.91
④Neck:25.92	④Neck:13.2	④Neck:36.08	④Neck:14.33	④Neck:7.02	④Neck:4.36
⑤Thyroid:18.36	⑤Thyroid:20.89	⑤Thyroid:19.61	⑤Thyroid:28.89	⑤Thyroid:6.13	⑤Thyroid:9.11
⑥Lymphonodus:38.85	⑥Lymphonodus:12.74	⑥Lymphonodus:72.36	⑥Lymphonodus:5.85	⑥Lymphonodus:4.62	⑥Lymphonodus:3.32
⑦Thymus:42.82	⑦Thymus:12.84	⑦Thymus:65.38	⑦Thymus:5.86	⑦Thymus:15.12	⑦Thymus:3.33
⑧Blood:20.41	⑧Blood:49.26	⑧Blood:124.96	⑧Blood:89.48	⑧Blood:32.72	⑧Blood:6.69
⑨Lung:25.06	⑨Lung:17.88	⑨Lung:36.3	⑨Lung:46.15	⑨Lung:14.29	⑨Lung:8.72
⑩Breast:23.44	⑩Breast:16.47	⑩Breast:37.09	⑩Breast:29.56	⑩Breast:13.19	⑩Breast:7.88
⑪Liver:17.26	⑪Liver:7.33	⑪Liver:12.02	⑪Liver:9.03	⑪Liver:4.97	⑪Liver:2.09
⑫Stomach:22.49	⑫Stomach:13.06	⑫Stomach:34.28	⑫Stomach:16.86	⑫Stomach:8.25	⑫Stomach:6.2
⑬Cholangio:27.84	⑬Cholangio:6.24	⑬Cholangio:23.57	⑬Cholangio:4.21	⑬Cholangio:13.29	⑬Cholangio:1.59
⑭Pancreas:23.27	⑭Pancreas:12.19	⑭Pancreas:21.66	⑭Pancreas:6.9	⑭Pancreas:9.24	⑭Pancreas:4.34
⑮Synovial:25.56	⑮Synovial:14.82	⑮Synovial:47.03	⑮Synovial:9.93	⑮Synovial:9.32	⑮Synovial:4.86
⑯Forearm:33.27	⑯Forearm:21.6	⑯Forearm:39.82	⑯Forearm:28.52	⑯Forearm:10.87	⑯Forearm:3.96
⑰Adrenal_Gland:21.23	⑰Adrenal_Gland:12.84	⑰Adrenal_Gland:19.03	⑰Adrenal_Gland:17.8	⑰Adrenal_Gland:7.11	⑰Adrenal_Gland:9.44
⑱Kidney:28.55	⑱Kidney:16.69	⑱Kidney:14.5	⑱Kidney:11.02	⑱Kidney:6.89	⑱Kidney:6.92
⑲Colon:33.03	⑲Colon:20.24	⑲Colon:34.54	⑲Colon:23.88	⑲Colon:9.9	⑲Colon:9.88
⑳Abdomen:28.3	⑳Abdomen:0	⑳Abdomen:26.55	⑳Abdomen:0	⑳Abdomen:10.33	⑳Abdomen:0
㉑Ovary:25.73	㉑Ovary:16.97	㉑Ovary:23.51	㉑Ovary:26	㉑Ovary:13.55	㉑Ovary:16.44
㉒Uterus:29.2	㉒Uterus:26.63	㉒Uterus:41.64	㉒Uterus:36.39	㉒Uterus:31.86	㉒Uterus:12.92
㉓Cervix_Uteri:29.86	㉓Cervix_Uteri:21.59	㉓Cervix_Uteri:61.86	㉓Cervix_Uteri:35.58	㉓Cervix_Uteri:11.45	㉓Cervix_Uteri:9.98
㉔Bladder:26.26	㉔Bladder:17.17	㉔Bladder:36.23	㉔Bladder:17.82	㉔Bladder:11.15	㉔Bladder:8.22
㉕Prostate:21.84	㉕Prostate:20.63	㉕Prostate:14.3	㉕Prostate:23.66	㉕Prostate:7.36	㉕Prostate:7.88
㉖Testis:55.9	㉖Testis:32.39	㉖Testis:46.53	㉖Testis:78.72	㉖Testis:33.67	㉖Testis:8.2
DNMT3A (T)	DNMT3A (N)
①Brain:9.01	①Brain:5.47
②Eye:6.76	②Eye:0
③Esophagus:10.06	③Esophagus:5.91
④Neck:7.02	④Neck:4.36
⑤Thyroid:6.13	⑤Thyroid:9.11
⑥Lymphonodus:4.62	⑥Lymphonodus:3.32
⑦Thymus:15.12	⑦Thymus:3.33
⑧Blood:32.72	⑧Blood:6.69
⑨Lung:14.29	⑨Lung:8.72
⑩Breast:13.19	⑩Breast:7.88
⑪Liver:4.97	⑪Liver:2.09
⑫Stomach:8.25	⑫Stomach:6.2
⑬Cholangio:13.29	⑬Cholangio:1.59
⑭Pancreas:9.24	⑭Pancreas:4.34
⑮Synovial:9.32	⑮Synovial:4.86
⑯Forearm:10.87	⑯Forearm:3.96
⑰Adrenal_Gland:7.11	⑰Adrenal_Gland:9.44
⑱Kidney:6.89	⑱Kidney:6.92
⑲Colon:9.9	⑲Colon:9.88
⑳Abdomen:10.33	⑳Abdomen:0
㉑Ovary:13.55	㉑Ovary:16.44
㉒Uterus:31.86	㉒Uterus:12.92
㉓Cervix_Uteri:11.45	㉓Cervix_Uteri:9.98
㉔Bladder:11.15	㉔Bladder:8.22
㉕Prostate:7.36	㉕Prostate:7.88
㉖Testis:33.67	㉖Testis:8.2
